# Supplementary material for: Development and validation of an epigenetic signature of allostatic load
Source: Biosci Rep. 2025 Apr 9;45(4):247–62. doi: 10.1042/BSR20241663 (PMC12203956; doi:10.1042/BSR20241663)
Supplement: Supplementary Table S1 [file BSR-45-04-BSR20241663-s001.xlsx]

## Sheet: Table 1.
Supplementary Table 1. Included CpGs and coefficients for the MethAL signature
CpG name	Associated EWAS
cg00574958	Metabolism
cg03144189	AL-GP
cg06088069	Metabolism
cg15188881	Neuroendocrine
cg06500161	Metabolism
cg06690548	Metabolism
cg09349128	AL-GP
cg10919522	AL-GP
cg14262884	AL-GP
cg14476101	Metabolism
cg16740586	AL-GP
cg17058475	AL-GP
cg17501210	AL-GP
cg18120259	Metabolism
cg18353028	AL-quartiles
cg18404213	AL-GP
cg19758958	AL-GP
cg20184330	AL-GP
cg07422861	Cardiovascular
cg13152813	Cardiovascular
cg00623826	Neuroendocrine
cg02556954	Neuroendocrine
cg06062957	Neuroendocrine
cg13917002	Neuroendocrine
cg16691477	Neuroendocrine
cg11024682	Metabolism
cg18268027	Metabolism
cg19693031	Metabolism
cg20159095	LBC
cg02205744	Inflammation
cg13000597	Inflammation
cg17759595	Inflammation
