# Supplementary material for: Development and validation of an epigenetic signature of allostatic load
Source: Biosci Rep. 2025 Apr 9;45(4):247–62. doi: 10.1042/BSR20241663 (PMC12203956; doi:10.1042/BSR20241663)
Supplement: Supplementary Table S2 [file BSR-45-04-BSR20241663-s002.xlsx]

## Sheet: Table 2.
Supplementary Table 2. CpGs and associated coefficients for the MethALT signature
CpG name	Associated EWAS
cg00574958	Metabolism
cg00623826	Neuroendocrine
cg02556954	Neuroendocrine
cg02564302	Neuroendocrine
cg03725309	Metabolism
cg06500161	Metabolism
cg06690548	Metabolism
cg09349128	AL-GP
cg10919522	AL-GP
cg11024682	Metabolism
cg11841867	Neuroendocrine
cg13404427	LBC
cg13917002	Neuroendocrine
cg14365420	Inflammation
cg14476101	Metabolism
cg16691477	Neuroendocrine
cg17058475	AL-GP
cg17501210	AL-GP
cg17759595	Inflammation
cg18120259	Metabolism
cg19693031	Metabolism
cg20159095	LBC
cg23717441	Inflammation
